# Supplementary material for: Salinity Tolerance, Ion Accumulation Potential and Osmotic Adjustment In Vitro and In Planta of Different Armeria maritima Accessions from a Dry Coastal Meadow
Source: Plants (Basel). 2022 Sep 29;11(19):2570. doi: 10.3390/plants11192570 (PMC9571588; doi:10.3390/plants11192570)
Supplement: Supplementary file 1 [file plants-11-02570-s001.zip]

Archive with 1 entries (1 files):
- plants-1935956-supplementary.pdf
